# Supplementary material for: Differences in a Single Extracellular Residue Underlie Adhesive Functions of Two Zebrafish Aqp0s
Source: Cells. 2021 Aug 6;10(8):2005. doi: 10.3390/cells10082005 (PMC8392583; doi:10.3390/cells10082005)
Supplement: Supplementary file 1 [file cells-10-02005-s001.zip]

Archive with 1 entries (1 files):
- cells-1290029-supplementary.pdf
